# Supplementary material for: Quality of Life, Needs and Fears of Mothers of Children with Disabilities in Saudi Arabia during the COVID-19 Lockdown
Source: Int J Environ Res Public Health. 2021 Oct 30;18(21):11442. doi: 10.3390/ijerph182111442 (PMC8583177; doi:10.3390/ijerph182111442)
Supplement: Supplementary file 1 [file ijerph-18-11442-s001.zip]

Archive with 1 entries (1 files):
- ijerph-1414374-supplementary.pdf
